# Supplementary material for: Potential of Oscheius tipulae nematodes as biological control agents against Ceratitis capitata
Source: PLoS One. 2022 Jun 7;17(6):e0269106. doi: 10.1371/journal.pone.0269106 (PMC9200223; doi:10.1371/journal.pone.0269106)
Supplement: S1 File — (XLSX) [file pone.0269106.s004.xlsx]

## Sheet: Fig. 3a
Treatment	Mortality of eggs (%)
Control	12
Control	10
Control	6
Control	6
Control	8
Control	8
TC2	40
TC2	46
TC2	32
TC2	36
TC2	40
TC2	44
Control	6
Control	8
Control	8
Control	6
Control	8
Control	10
OC2	26
OC2	30
OC2	34
OC2	30
OC2	38
OC2	32

## Sheet: Fig. 3b
Treatment	Nematode concentration	Mortality of larvae (%)
Control	0	15
Control	0	10
Control	0	10
Control	0	15
Control	0	10
TC2	50	60
TC2	50	40
TC2	50	55
TC2	50	25
TC2	50	40
TC2	125	65
TC2	125	70
TC2	125	50
TC2	125	50
TC2	125	40
TC2	250	85
TC2	250	60
TC2	250	85
TC2	250	80
TC2	250	75
TC2	500	60
TC2	500	55
TC2	500	60
TC2	500	55
TC2	500	70
Control	0	15
Control	0	10
Control	0	10
Control	0	15
Control	0	10
OC2	50	40
OC2	50	40
OC2	50	30
OC2	50	50
OC2	50	40
OC2	125	45
OC2	125	45
OC2	125	65
OC2	125	40
OC2	125	65
OC2	250	50
OC2	250	70
OC2	250	55
OC2	250	50
OC2	250	60
OC2	500	70
OC2	500	60
OC2	500	70
OC2	500	75
OC2	500	60

## Sheet: Fig. 3c
Treatment	Nematode concentration	Mortality of pupae (%)
Control	0	15
Control	0	10
Control	0	10
Control	0	10
Control	0	10
TC2	1	20
TC2	1	15
TC2	1	20
TC2	1	15
TC2	1	20
TC2	5	30
TC2	5	20
TC2	5	30
TC2	5	30
TC2	5	25
TC2	10	40
TC2	10	40
TC2	10	30
TC2	10	30
TC2	10	35
TC2	50	50
TC2	50	45
TC2	50	40
TC2	50	45
TC2	50	50
TC2	100	55
TC2	100	50
TC2	100	50
TC2	100	55
TC2	100	55
TC2	500	65
TC2	500	65
TC2	500	75
TC2	500	60
TC2	500	65
Control	0	10
Control	0	15
Control	0	10
Control	0	15
Control	0	15
OC2	1	10
OC2	1	15
OC2	1	20
OC2	1	20
OC2	1	10
OC2	5	25
OC2	5	25
OC2	5	25
OC2	5	20
OC2	5	20
OC2	10	35
OC2	10	30
OC2	10	25
OC2	10	25
OC2	10	30
OC2	50	45
OC2	50	40
OC2	50	40
OC2	50	45
OC2	50	35
OC2	100	55
OC2	100	50
OC2	100	45
OC2	100	45
OC2	100	50
OC2	500	60
OC2	500	50
OC2	500	65
OC2	500	60
OC2	500	55

## Sheet: Fig. 4a
Treatment	Nematode concentration	Mortality of pupae (%)
Control	0	5
Control	0	10
Control	0	15
Control	0	25
Control	0	30
TC2	50	30
TC2	50	20
TC2	50	30
TC2	50	20
TC2	50	25
TC2	125	30
TC2	125	30
TC2	125	35
TC2	125	45
TC2	125	30
TC2	250	55
TC2	250	35
TC2	250	50
TC2	250	40
TC2	250	45
TC2	500	40
TC2	500	45
TC2	500	60
TC2	500	50
TC2	500	35
Control	0	5
Control	0	10
Control	0	15
Control	0	25
Control	0	30
OC2	50	20
OC2	50	15
OC2	50	30
OC2	50	25
OC2	50	20
OC2	125	30
OC2	125	25
OC2	125	30
OC2	125	25
OC2	125	40
OC2	250	40
OC2	250	60
OC2	250	45
OC2	250	35
OC2	250	30
OC2	500	55
OC2	500	40
OC2	500	35
OC2	500	35
OC2	500	55

## Sheet: Fig. 4b
Treatment	Nematode concentration	Mortality of pupae (%)
Control	0	10
Control	0	10
Control	0	5
Control	0	15
Control	0	5
Control	0	45
OC2	50	70
OC2	50	65
OC2	50	70
OC2	50	60
OC2	50	65
TC2	50	50
TC2	50	60
TC2	50	60
TC2	50	50
TC2	50	70
Control	0	5
Control	0	5
Control	0	10
Control	0	10
Control	0	5
Control	0	35
OC2	125	80
OC2	125	85
OC2	125	65
OC2	125	65
OC2	125	50
TC2	125	70
TC2	125	50
TC2	125	70
TC2	125	55
TC2	125	60
Control	0	5
Control	0	10
Control	0	5
Control	0	5
Control	0	0
Control	0	25
OC2	250	65
OC2	250	80
OC2	250	55
OC2	250	80
OC2	250	100
TC2	250	60
TC2	250	80
TC2	250	75
TC2	250	65
TC2	250	60
Control	0	15
Control	0	10
Control	0	10
Control	0	5
Control	0	15
Control	0	55
OC2	500	85
OC2	500	70
OC2	500	85
OC2	500	95
OC2	500	85
TC2	500	90
TC2	500	75
TC2	500	70
TC2	500	95
TC2	500	100

## Sheet: Fig. 4c
Treatment	Nematode concentration	Mortality of pupae (%)
Control	0	15
Control	0	10
Control	0	10
Control	0	10
Control	0	15
TC2	50	55
TC2	50	60
TC2	50	45
TC2	50	70
TC2	50	70
TC2	125	70
TC2	125	70
TC2	125	60
TC2	125	55
TC2	125	65
TC2	250	75
TC2	250	75
TC2	250	70
TC2	250	70
TC2	250	80
TC2	500	80
TC2	500	75
TC2	500	75
TC2	500	85
TC2	500	70
Control	0	15
Control	0	10
Control	0	10
Control	0	10
Control	0	15
OC2	50	45
OC2	50	60
OC2	50	60
OC2	50	50
OC2	50	70
OC2	125	50
OC2	125	70
OC2	125	70
OC2	125	60
OC2	125	70
OC2	250	55
OC2	250	65
OC2	250	75
OC2	250	65
OC2	250	70
OC2	500	70
OC2	500	65
OC2	500	75
OC2	500	70
OC2	500	75

## Sheet: Fig. 5a
Treatment	Time after infection (h)	Mortality of larvae (%)
Control	24h	0
Control	24h	0
Control	24h	0
Control	24h	0
Control	48h	0
Control	48h	0
Control	48h	0
Control	48h	0
Control	72h	10
Control	72h	10
Control	72h	0
Control	72h	0
Control	96h	20
Control	96h	10
Control	96h	10
Control	96h	10
Control	120h	20
Control	120h	10
Control	120h	20
Control	120h	10
OC2	24h	30
OC2	24h	20
OC2	24h	40
OC2	24h	20
OC2	48h	30
OC2	48h	50
OC2	48h	70
OC2	48h	50
OC2	72h	60
OC2	72h	100
OC2	72h	90
OC2	72h	80
OC2	96h	60
OC2	96h	100
OC2	96h	90
OC2	96h	80
OC2	120h	60
OC2	120h	100
OC2	120h	90
OC2	120h	80
TC2	24h	30
TC2	24h	30
TC2	24h	40
TC2	24h	50
TC2	48h	60
TC2	48h	60
TC2	48h	70
TC2	48h	90
TC2	72h	80
TC2	72h	90
TC2	72h	100
TC2	72h	90
TC2	96h	100
TC2	96h	90
TC2	96h	100
TC2	96h	90
TC2	120h	100
TC2	120h	90
TC2	120h	100
TC2	120h	90

## Sheet: Fig. 5b
Treatment	Time after infection (h)	Mortality of larvae (%)
Control	72h	0
Control	72h	0
Control	72h	0
Control	72h	0
Control	72h	0
Control	72h	0
Control	72h	0
Control	72h	0
Control	72h	0
Control	72h	0
Control	96h	0
Control	96h	0
Control	96h	0
Control	96h	0
Control	96h	0
Control	96h	0
Control	96h	0
Control	96h	0
Control	96h	0
Control	96h	0
Control	120h	100
Control	120h	100
Control	120h	0
Control	120h	0
Control	120h	0
Control	120h	0
Control	120h	0
Control	120h	0
Control	120h	0
Control	120h	0
OC2	72h	100
OC2	72h	100
OC2	72h	100
OC2	72h	100
OC2	72h	0
OC2	72h	0
OC2	72h	0
OC2	72h	0
OC2	72h	0
OC2	72h	0
OC2	96h	100
OC2	96h	100
OC2	96h	100
OC2	96h	100
OC2	96h	100
OC2	96h	100
OC2	96h	100
OC2	96h	0
OC2	96h	0
OC2	96h	0
OC2	120h	100
OC2	120h	100
OC2	120h	100
OC2	120h	100
OC2	120h	100
OC2	120h	100
OC2	120h	100
OC2	120h	100
OC2	120h	100
OC2	120h	100
TC2	72h	100
TC2	72h	100
TC2	72h	100
TC2	72h	0
TC2	72h	0
TC2	72h	0
TC2	72h	0
TC2	72h	0
TC2	72h	0
TC2	72h	0
TC2	96h	100
TC2	96h	100
TC2	96h	100
TC2	96h	100
TC2	96h	100
TC2	96h	100
TC2	96h	0
TC2	96h	0
TC2	96h	0
TC2	96h	0
TC2	120h	100
TC2	120h	100
TC2	120h	100
TC2	120h	100
TC2	120h	100
TC2	120h	100
TC2	120h	100
TC2	120h	100
TC2	120h	0
TC2	120h	0

## Sheet: Fig. 6a
Treatment	Nematode concentration	Time after infection (h)	Mortality of larvae (%)
Control	0	24h	0
Control	0	24h	0
Control	0	24h	0
Control	0	24h	0
Control	0	24h	0
Control	0	24h	0
Control	0	48h	0
Control	0	48h	0
Control	0	48h	0
Control	0	48h	0
Control	0	48h	0
Control	0	48h	0
Control	0	72h	0
Control	0	72h	0
Control	0	72h	0
Control	0	72h	0
Control	0	72h	0
Control	0	72h	0
Control	0	96h	0
Control	0	96h	0
Control	0	96h	0
Control	0	96h	0
Control	0	96h	0
Control	0	96h	0
Control	0	120h	0
Control	0	120h	0
Control	0	120h	10
Control	0	120h	10
Control	0	120h	0
Control	0	120h	10
OC2	250	24h	0
OC2	250	24h	10
OC2	250	24h	0
OC2	250	48h	10
OC2	250	48h	30
OC2	250	48h	10
OC2	250	72h	20
OC2	250	72h	30
OC2	250	72h	30
OC2	250	96h	50
OC2	250	96h	40
OC2	250	96h	40
OC2	250	120h	60
OC2	250	120h	60
OC2	250	120h	50
TC2	250	24h	0
TC2	250	24h	0
TC2	250	24h	0
TC2	250	48h	0
TC2	250	48h	0
TC2	250	48h	0
TC2	250	72h	20
TC2	250	72h	10
TC2	250	72h	20
TC2	250	96h	30
TC2	250	96h	10
TC2	250	96h	30
TC2	250	120h	30
TC2	250	120h	40
TC2	250	120h	50
OC2	500	24h	0
OC2	500	24h	0
OC2	500	24h	0
OC2	500	48h	20
OC2	500	48h	10
OC2	500	48h	0
OC2	500	72h	40
OC2	500	72h	30
OC2	500	72h	30
OC2	500	96h	60
OC2	500	96h	50
OC2	500	96h	50
OC2	500	120h	60
OC2	500	120h	60
OC2	500	120h	80
TC2	500	24h	0
TC2	500	24h	0
TC2	500	24h	10
TC2	500	48h	0
TC2	500	48h	10
TC2	500	48h	10
TC2	500	72h	10
TC2	500	72h	30
TC2	500	72h	30
TC2	500	96h	30
TC2	500	96h	40
TC2	500	96h	40
TC2	500	120h	50
TC2	500	120h	70
TC2	500	120h	50

## Sheet: Fig. 6b
Treatment	Nematode concentration	Number of emerging nematodes per insect
OC2	250	2400
OC2	250	0
OC2	250	3040
OC2	250	0
OC2	250	2160
OC2	250	0
OC2	250	1880
OC2	250	2200
OC2	250	3240
OC2	250	2280
OC2	250	0
OC2	250	2600
OC2	250	2280
OC2	250	2640
OC2	250	0
OC2	250	0
OC2	250	0
OC2	250	0
OC2	250	4440
OC2	250	0
OC2	500	4720
OC2	500	4640
OC2	500	3120
OC2	500	0
OC2	500	4920
OC2	500	5200
OC2	500	3000
OC2	500	5080
OC2	500	3520
OC2	500	4240
OC2	500	0
OC2	500	4680
OC2	500	0
OC2	500	2480
OC2	500	5640
OC2	500	4680
OC2	500	560
OC2	500	4880
OC2	500	3920
OC2	500	5240
TC2	250	1920
TC2	250	2600
TC2	250	1520
TC2	250	0
TC2	250	1040
TC2	250	280
TC2	250	3000
TC2	250	2120
TC2	250	1760
TC2	250	0
TC2	250	2520
TC2	250	1840
TC2	250	0
TC2	500	2760
TC2	500	3000
TC2	500	2040
TC2	500	4800
TC2	500	4600
TC2	500	5160
TC2	500	3720
TC2	500	0
TC2	500	4000
TC2	500	6280
TC2	500	0
TC2	500	3560
TC2	500	4080
TC2	500	2160
TC2	500	3400
TC2	500	0
TC2	500	2720
